# Supplementary material for: A Novel Non-Allelic Homologous Recombination Event in a Parent with an 11;22 Reciprocal Translocation Leading to 22q11.2 Deletion Syndrome
Source: Genes (Basel). 2022 Sep 17;13(9):1668. doi: 10.3390/genes13091668 (PMC9498844; doi:10.3390/genes13091668)
Supplement: Supplementary file 1 [file genes-13-01668-s001.zip]

Archive with 1 entries (1 files):
- genes-1908969-Supplementary.xlsx
