# Supplementary material for: A Novel Non-Allelic Homologous Recombination Event in a Parent with an 11;22 Reciprocal Translocation Leading to 22q11.2 Deletion Syndrome
Source: Genes (Basel). 2022 Sep 17;13(9):1668. doi: 10.3390/genes13091668 (PMC9498844; doi:10.3390/genes13091668)
Supplement: Supplementary file 1 [file genes-13-01668-s001.zip › genes-1908969-Supplementary.xlsx]

## Sheet: Sheet1
Marker Name	Forward Sequece (Flourenscently labeled)	Reverse Sequence
MS22C	HEX-CCTTTGCCCCCTGCACACCC	TGGGGCTGCCAGAGCTGTCT
OT22A	HEX-TGCACATGTACCCCAGAACT	CCCCATGCCTGAGTGACATA
OT22B	HEX-CTTGGGTTAGTGTGGGGTGA	GCACATGTGACAAAGAGCCA
OT22D	FAM-TGCTTAACAGTTCTTCCCTCAA	AATGACCTGAGATCACGCCA
D22S451b	HEX-CCCACATCTCCTCTTTTCCA	CAGGCCTTATTTGAGGTCCA
D22S1638	HEX-GACAACAGCAAATTGCACATT	TCACGCCACTACCCTCCAG
46STS	FAM-TCAAGTGTTGAAGGACATCTG	TCCTGGGCATCTATCACACA
